# Supplementary material for: Assessment of the General Nutrition Knowledge of Students from the University of Novi Sad (Vojvodina, Serbia)
Source: Nutrients. 2024 Nov 16;16(22):3918. doi: 10.3390/nu16223918 (PMC11597663; doi:10.3390/nu16223918)
Supplement: Supplementary file 1 [file nutrients-16-03918-s001.zip]

Archive with 1 entries (1 files):
- nutrients-3319964-supplementary.pdf
